# Supplementary material for: Preclinical toxicology and safety pharmacology of the first-in-class GADD45β/MKK7 inhibitor and clinical candidate, DTP3
Source: Toxicol Rep. 2019 Apr 19;6:369–79. doi: 10.1016/j.toxrep.2019.04.006 (PMC6502747; doi:10.1016/j.toxrep.2019.04.006)
Supplement: Transparency document [file mmc1.zip]

Archive with 28 entries (28 files):
- coi_disclosure A Chambery.pdf
- coi_disclosure A Leonardi.pdf
- coi_disclosure A Sandomenico.pdf
- coi_disclosure A Wechalekar.pdf
- coi_disclosure D Capece.pdf
- coi_disclosure D D'Andrea.pdf
- coi_disclosure D Raimondo.pdf
- coi_disclosure D Verzella.pdf
- coi_disclosure E Campbell.pdf
- coi_disclosure F Begalli.pdf
- coi_disclosure G Acton.pdf
- coi_disclosure G Franzoso.pdf
- coi_disclosure H Auner.pdf
- coi_disclosure H Oakervee.pdf
- coi_disclosure I Gabriel.pdf
- coi_disclosure J Apperley.pdf
- coi_disclosure J Bennett.pdf
- coi_disclosure j Kelly.pdf
- coi_disclosure L Tornatore.pdf
- coi_disclosure M Al-Obaidi.pdf
- coi_disclosure M Kaiser.pdf
- coi_disclosure M Oblak.pdf
- coi_disclosure M Ruvo.pdf
- coi_disclosure M Tarbit.pdf
- coi_disclosure N Adams.pdf
- coi_disclosure R Benjamin.pdf
- coi_disclosure R Kaczmarski.pdf
- coi_disclosure S Bannoo.pdf
